# Supplementary material for: Effects of Selenomethionine on Cell Viability, Selenoprotein Expression and Antioxidant Function in Porcine Mammary Epithelial Cells
Source: Front Nutr. 2021 Jul 26;8:665855. doi: 10.3389/fnut.2021.665855 (PMC8349979; doi:10.3389/fnut.2021.665855)
Supplement: Supplementary file 1 [file Data_Sheet_1.XLSX]

## Sheet: Supplemental Materials
								Se-Met concentration	GPX1/β-actin	TRX1/β-actin	SELP/β-actin	SPS2/β-actin
								0 uM Se-Met	0.33	0.73	0.45	0.31
								0 uM Se-Met	0.45	1.13	0.25	0.27
								0 uM Se-Met	0.21	0.43	0.57	0.17
								0.5 uM Se-Met	0.92	1.33	0.81	0.52
								0.5 uM Se-Met	1.09	1.56	0.35	0.39
								0.5 uM Se-Met	1	1.14	0.74	0.5
								1.0 uM Se-Met	0.6	1.02	0.51	0.43
								1.0 uM Se-Met	0.75	1.22	0.24	0.29
								1.0 uM Se-Met	0.56	1.05	0.61	0.37
								2.0 uM Se-Met	0.6	0.67	0.32	0.33
								2.0 uM Se-Met	0.76	0.38	0.09	0.27
								2.0 uM Se-Met	0.71	0.78	0.12	0.17
								4.0 uM Se-Met	0.48	0.58	0.41	0.22
								4.0 uM Se-Met	0.53	0.27	0.2	0.2
								4.0 uM Se-Met	0.41	0.22	0.24	0.12
